# Supplementary material for: A Comprehensive Analysis of Key Immune Checkpoint Receptors on Tumor-Infiltrating T Cells From Multiple Types of Cancer
Source: Front Oncol. 2019 Oct 25;9:1066. doi: 10.3389/fonc.2019.01066 (PMC6823747; doi:10.3389/fonc.2019.01066)
Supplement: Supplementary file 1 [file Table_1.XLSX]

## Sheet: Sheet1
Supplementary Table 1-Clinical Characteristics of all subjects involved in this study
	Sex:	Age:	Diagnosis:	Cancer stage:	Cancer differentiation stage:	Panel-1	Panel-2	14-color panel
Patient 1	F	73	Cervical cancer	IIIb	P	✓	✓	✓
Patient 2	F	50	Cervical cancer	IIIb	P	✓	✓	✓
Patient 3	F	51	Cervical cancer	IVa	M	✓	✓	✓
Patient 4	F	58	Cervical cancer	IIb	M	✓	✓	✓
Patient 5	F	55	Cervical cancer	IIIb	M	✓	✓	✓
Patient 6	F	60	Cervical cancer	IIb	M	✓	✓	✓
Patient 7	F	45	Cervical cancer	IIIb	P	✓	✓	✓
Patient 8	F	51	Cervical cancer	IIb	P	✓	✓	✓
Patient 9	F	53	Cervical cancer	IIIb	P	✓	✓	✓
Patient 10	F	48	Cervical cancer	IIIb	M	✓	✓	✓
Patient 11	F	72	Cervical cancer	IIIb	M	✓	✓	✓
Patient 12	F	58	Cervical cancer	Ib	P	✓	✓	✓
Patient 13	F	60	Cervical cancer	IIa	P	✓	✓	✓
Patient 14	F	61	Cervical cancer	Ib	M	✓	✓	✓
Patient 15	F	49	Cervical cancer	Ib	P	✓	✓	✓
Patient 16	F	78	Cervical cancer	IIIb	M	✓	✓	✓
Patient 17	F	51	Cervical cancer	IIIb	P	✓	✓	✓
Patient 18	F	44	Cervical cancer	IIIb	M	✓	✓	✓
Patient 19	F	51	Cervical cancer	IIb	M	✓	✓	✓
Patient 20	F	69	Cervical cancer	IVb	M	✓	✓	✓
Patient 21	F	57	Cervical cancer	IIIb	M			✓
Patient 22	F	55	Cervical cancer	IIb	M			✓
Patient 23	F	56	Cervical cancer	IIb	M			✓
Patient 24	F	39	Cervical cancer	Ib	M			✓
Patient 25	F	55	Cervical cancer	IIa	M			✓
Patient 26	F	49	Cervical cancer	IIIa	P			✓
Patient 27	F	63	Cervical cancer	IIIb	M			✓
Patient 28	F	40	Cervical cancer	Ib	M			✓
Patient 29	F	38	Cervical cancer	IIIb	M			✓
Patient 30	F	65	Cervical cancer	IIb	M			✓
Patient 31	F	58	Cervical cancer	IIIb	M			✓
Patient 32	F	42	Cervical cancer	IIa	M			✓
Patient 33	F	58	Cervical cancer	IIIb	M			✓
Patient 34	F	55	Cervical cancer	IIa	P			✓
Patient 35	F	50	Cervical cancer	IIb	P			✓
Patient 36	F	55	Cervical cancer	Iib	M			✓
Patient 37	F	32	Cervical cancer	IIa	M			✓
Patient 38	F	55	Cervical cancer	IIIb	M			✓
Patient 39	F	61	Cervical cancer	IIa	P			✓
Patient 40	F	54	Cervical cancer	IIa	M			✓
Patient 41	F	31	Cervical cancer	IIb	M			✓
Patient 42	F	42	Cervical cancer	Ib	P			✓
Patient 43	F	77	Cervical cancer	IIIb	M			✓
Patient 44	F	54	Cervical cancer	IIb	P			✓
Patient 45	F	75	Cervical cancer	IIIb	P			✓
Patient 46	F	56	Cervical cancer	IIb	M			✓
Patient 47	F	48	Cervical cancer	IIIa	M			✓
Patient 48	F	51	Cervical cancer	Ib	P			✓
Patient 49	F	44	Cervical cancer	IIIb	P			✓
Patient 50	F	67	Cervical cancer	IIb	M			✓
Patient 51	F	49	Cervical cancer	IIIb	M			✓
Patient 52	F	59	Cervical cancer	IIb	P			✓
Patient 53	F	62	Cervical cancer	IIb	M			✓
Patient 54	F	51	Cervical cancer	IVb	P			✓
Patient 55	M	65	Colorectal cancer	IIb	M	✓	✓
Patient 56	M	55	Colorectal cancer	IIa	M	✓	✓
Patient 57	M	78	Colorectal cancer	IIIc	M	✓	✓
Patient 58	F	52	Colorectal cancer	IIIc	M			✓
Patient 59	M	71	Colorectal cancer	I	M			✓
Patient 60	F	67	Colorectal cancer	IIIc	M			✓
Patient 61	M	70	Colorectal cancer	IIIc	P			✓
Patient 62	M	60	Colorectal cancer	IIb	M			✓
Patient 63	M	50	Colorectal cancer	IIb	M			✓
Patient 64	F	68	Colorectal cancer	IIIb	M			✓
Patient 65	M	78	Colorectal cancer	IIb	M			✓
Patient 66	M	44	Colorectal cancer	IIIc	M			✓
Patient 67	F	68	Colorectal cancer	IIIb	M			✓
Patient 68	M	78	Colorectal cancer	IIb	M			✓
Patient 69	M	44	Colorectal cancer	IIIc	M			✓
Patient 70	F	55	Esophageal cancer	IIa	P	✓	✓
Patient 71	M	67	Esophageal cancer	IIa	P	✓	✓
Patient 72	M	49	Esophageal cancer	IIb	P	✓	✓
Patient 73	M	63	Esophageal cancer	IIIc	P	✓	✓
Patient 74	M	62	Esophageal cancer	IIa	M	✓	✓
Patient 75	M	61	Esophageal cancer	IIIc	W			✓
Patient 76	M	53	Esophageal cancer	IIIa	M			✓
Patient 77	F	70	Esophageal cancer	IIIb	M			✓
Patient 78	M	66	Esophageal cancer	IIIa	M			✓
Patient 79	F	75	Gastric cancer	IIIc	P	✓	✓
Patient 80	M	71	Gastric cancer	IIIa	P	✓	✓
Patient 81	M	45	Gastric cancer	IIIa	P	✓	✓
Patient 82	F	58	Gastric cancer	IIa	M	✓	✓
Patient 83	F	55	Gastric cancer	IIIa	P			✓
Patient 84	F	55	Gastric cancer	IIIb	P			✓
Patient 85	M	66	Gastric cancer	IIIb	M			✓
Patient 86	M	55	Gastric cancer	IIIb	P			✓
Patient 87	F	58	Gastric cancer	IIa	M			✓
Patient 88	M	64	Gastric cancer	Ib	P			✓
Patient 89	M	72	Gastric cancer	IIIb	M			✓
Patient 90	M	54	Gastric cancer	IIIb	P			✓
Patient 91	M	72	Gastric cancer	IIIb	M			✓
Patient 92	M	75	Gastric cancer	IIIb	P			✓
Patient 93	M	54	Gastric cancer	Ib	P			✓
Patient 94	F	52	Kidney cancer	II	M	✓
Patient 95	F	57	Kidney cancer	I	W	✓
Patient 96	M	54	Kidney cancer	IIa	W	✓
Patient 97	F	53	Kidney cancer	II	W	✓
Patient 98	M	54	Kidney cancer	Ib	W			✓
Patient 99	F	53	Kidney cancer	II	W			✓
Patient 100	M	54	Kidney cancer	IIIb	W			✓
Patient 101	M	55	Kidney cancer	IV	W			✓
Patient 102	F	51	Kidney cancer	IIa	M			✓
Patient 103	F	54	Kidney cancer	I	W			✓
Patient 104	F	64	Kidney cancer	IIa	M			✓
Patient 105	M	45	Kidney cancer	I	M			✓
Patient 106	F	63	Kidney cancer	IIa	M			✓
Patient 107	F	48	Kidney cancer	I	M			✓
Patient 108	M	44	Liver cancer	IIa	M	✓	✓
Patient 109	M	40	Liver cancer	Ia	P	✓	✓
Patient 110	M	66	Liver cancer	Ia	M	✓	✓
Patient 111	M	58	Liver cancer	IIIa	P	✓	✓
Patient 112	M	62	Liver cancer	IIIb	P	✓	✓
Patient 113	F	68	Liver cancer	IIb	M			✓
Patient 114	F	62	Liver cancer	IIb	P			✓
Patient 115	M	70	Liver cancer	IIIa	M			✓
Patient 116	F	52	Liver cancer	Ib	P			✓
Patient 117	M	46	Liver cancer	IIa	M			✓
Patient 118	M	59	Liver cancer	IIIb	P		✓
Patient 119	M	64	Liver cancer	IIIa	P		✓
Patient 120	F	62	Liver cancer	IIIb	P		✓
Patient 121	M	68	Liver cancer	IIIa	M		✓
Patient 122	M	71	Liver cancer	IIIa	P		✓
Patient 123	F	52	Lung cancer	IIIb	P			✓
Patient 124	F	63	Lung cancer	Ib	M			✓
Patient 125	M	57	Lung cancer	IIa	P			✓
Patient 126	M	55	Lung cancer	IIIa	M			✓
Patient 127	M	70	Lung cancer	Ib	P	✓	✓
Patient 128	M	51	Lung cancer	III	P			✓
Patient 129	F	73	Lung cancer	I	M			✓
Patient 130	M	34	Lung cancer	IIIa	M			✓
Patient 131	M	75	Lung cancer	IIb	M			✓
Patient 132	F	60	Lung cancer	IIIa	M			✓
Patient 133	F	74	Lung cancer	IIIa	M			✓
Patient 134	F	50	Non-triple negative breast cancer	I	W	✓	✓
Patient 135	F	54	Non-triple negative breast cancer	I	W	✓	✓
Patient 136	F	36	Non-triple negative breast cancer	IIb	W	✓	✓
Patient 137	F	37	Non-triple negative breast cancer	IIIa	W	✓	✓
Patient 138	F	69	Non-triple negative breast cancer	I	M	✓	✓
Patient 139	F	64	Non-triple negative breast cancer	IIa	W	✓	✓
Patient 140	F	61	Non-triple negative breast cancer	I	W	✓	✓
Patient 141	F	48	Non-triple negative breast cancer	IIIc	W	✓	✓
Patient 142	F	46	Non-triple negative breast cancer	IIIa	W	✓	✓
Patient 143	F	75	Non-triple negative breast cancer	IIa	W	✓	✓
Patient 144	F	41	Non-triple negative breast cancer	IIIa	W	✓	✓
Patient 145	F	53	Non-triple negative breast cancer	IIIa	W	✓	✓
Patient 146	F	40	Non-triple negative breast cancer	IIa	W	✓	✓
Patient 147	F	49	Non-triple negative breast cancer	IIIc	W	✓	✓
Patient 148	F	68	Non-triple negative breast cancer	IIa	W	✓	✓
Patient 149	F	47	Non-triple negative breast cancer	IIIa	W	✓	✓
Patient 150	F	74	Non-triple negative breast cancer	IIa	W	✓	✓
Patient 151	F	60	Non-triple negative breast cancer	IIa	W	✓	✓
Patient 152	F	47	Non-triple negative breast cancer	IIb	M	✓	✓
Patient 153	F	44	Non-triple negative breast cancer	IIb	W	✓	✓
Patient 154	F	37	Non-triple negative breast cancer	IIb	W	✓	✓
Patient 155	F	54	Non-triple negative breast cancer	Ia	W	✓	✓
Patient 156	F	50	Non-triple negative breast cancer	Ia	M	✓	✓
Patient 157	F	39	Non-triple negative breast cancer	IIa	M	✓	✓
Patient 158	F	41	Non-triple negative breast cancer	IIa	M	✓	✓
Patient 159	F	49	Non-triple negative breast cancer	IIIa	W	✓	✓
Patient 160	F	59	Non-triple negative breast cancer	IIa	W	✓	✓
Patient 161	F	46	Non-triple negative breast cancer	IIa	W	✓	✓
Patient 162	F	40	Non-triple negative breast cancer	IIIa	M	✓	✓
Patient 163	F	40	Non-triple negative breast cancer	IIIa	M	✓	✓
Patient 164	F	66	Non-triple negative breast cancer	I	M	✓	✓
Patient 165	F	47	Non-triple negative breast cancer	IIb	W	✓	✓
Patient 166	F	51	Non-triple negative breast cancer	IIa	W			✓
Patient 167	F	63	Non-triple negative breast cancer	IIa	M			✓
Patient 168	F	53	Non-triple negative breast cancer	II	W			✓
Patient 169	F	57	Non-triple negative breast cancer	IIIb	W			✓
Patient 170	F	50	Non-triple negative breast cancer	I	W			✓
Patient 171	F	61	Triple negative breast cancer	IIIa	P			✓
Patient 172	F	59	Non-triple negative breast cancer	IIa	W			✓
P=poorly differentiated; M=moderately differentiated; W=well differentiated;
